# Supplementary material for: High Prevalence of GES-5 Variant and Co-Expression of VIM-2 and GES-45 among Clinical Pseudomonas aeruginosa Strains in Tunisia
Source: Antibiotics (Basel). 2023 Aug 31;12(9):1394. doi: 10.3390/antibiotics12091394 (PMC10525555; doi:10.3390/antibiotics12091394)
Supplement: Supplementary file 1 [file antibiotics-12-01394-s001.zip]

Archive with 1 entries (1 files):
- antibiotics-2529633-supplementary.xls
