# Supplementary material for: High Prevalence of GES-5 Variant and Co-Expression of VIM-2 and GES-45 among Clinical Pseudomonas aeruginosa Strains in Tunisia
Source: Antibiotics (Basel). 2023 Aug 31;12(9):1394. doi: 10.3390/antibiotics12091394 (PMC10525555; doi:10.3390/antibiotics12091394)
Supplement: Supplementary file 1 [file antibiotics-12-01394-s001.zip › antibiotics-2529633-supplementary.xls]

## Sheet: Table S1
Table S1. Characteristics of the 57 studied carbapenem resistant-Pseudomonas aeruginosa recovered from 43 patients of a hospital of Tunis.
Strain	Origin	Patient	Ward	Molecular typing			Resistance phenotype	MIC (mg/L)		Phenotypic tests					β-lactamases	Class 1 Integrons	exoU/exoS
				MLST	PFGE pattern	Serotype		IPM	MER	ESBL	MBL	AMPCI	EPO	AMPCH
P1	Blood	Pat1	ICU	ST3385	E7	O:11	IPM, MEM, CAZ, FEP, TCC, PIP, PTZ, ATM, AMK, GEN, TOB, CIP, LVX	≥16	8	+	-	+	ng	-	SHV-2a	In51	exoU
P2	TA	Pat2	ICU	ST235	E22	O:11	IPM, MEM, CAZ, FEP, TCC, PIP, PTZ, ATM, AMK, GEN, TOB, CIP, LVX	≥16	≥16	-	+	-	+' (CIP)	-	VIM-2, GES-45	In51, In1183, In4879	exoU
P3	Catheter	Pat3	ICU	ST3385	E7	O:11	IPM, MEM, CAZ, FEP, TCC, PIP, PTZ, ATM, AMK, GEN, TOB, CIP, LVX	≥16	8	+	-	-	+' (IPM, MEM, CIP)	+	SHV-2a	In51	exoU
P4	Blood	Pat4	ICU	ST235	E22	O:11	IPM, MEM, CAZ, FEP, TCC, PIP, PTZ, ATM, AMK, GEN, TOB, CIP, LVX	≥16	≥16	-	+	-	+' (CIP)	-	VIM-2, GES-45	In51, In1183, In4879	exoU
P6	Pus	Pat5	OS	ST3385	E7	PA	IPM, MEM, CAZ, FEP, TCC, PIP, PTZ, ATM, GEN, TOB, CIP, LVX	≥16	8	+	-	-	ng	+	SHV-2a	In51	exoU
P8	TA	Pat6	ICU	ST235	E20	O:11	IPM, MEM, CAZ, FEP, TCC, PIP, PTZ, ATM, AMK, GEN, TOB, CIP, LVX	≥16	≥16	-	-	+	+' (CIP)	-	GES-5	In51, In717	exoU
P9	TA	Pat7	ICU	ST3385	E7	O:11	IPM, MEM, CAZ, FEP, TCC, PIP, PTZ, ATM, AMK, GEN, TOB, CIP, LVX	≥16	4	+	-	-	+' (IPM, MEM, CIP)	+	SHV-2a	In51	exoU
P11	Sputum	Pat8	ICU	ST3385	E7	O:11	IPM, MEM, CAZ, FEP, TCC, PIP, PTZ, ATM, AMK, GEN, TOB, CIP, LVX	≥16	4	+	-	-	+' (IPM, MEM, CIP)	+	SHV-2a	In51	exoU
P12	TA	Pat8	ICU	ST235	E23	O:11	IPM, MEM, CAZ, FEP, TCC, PIP, PTZ, ATM, AMK, GEN, TOB, CIP, LVX	≥16	≥16	-	-	-	+' (CIP)	-	GES-5	In51, In717	exoU
P15	Blood	Pat8	ICU	ST235	E23	O:11	IPM, MEM, CAZ, FEP, TCC, PIP, PTZ, ATM, AMK, GEN, TOB, CIP, LVX	≥16	≥16	-	-	-	+' (CIP)	-	GES-5	In51, In717	exoU
P16	BAL	Pat8	ICU	ST235	E23	O:11	IPM, MEM, CAZ, FEP, TCC, PIP, PTZ, ATM, AMK, GEN, TOB, CIP, LVX	≥16	≥16	-	-	-	+' (CIP)	-	GES-5	In51, In717	exoU
P19	Pus	Pat9	ICU	ST170	E10	Agg-	IPM, MEM, TCC, ATM	≥16	4	-	-	+	+' (IPM, MEM, CIP)	-	-	-	exoS
P22	Blood	Pat10	ICU	ST988	E11	O:4	IPM, MEM, TCC, ATM	≥16	4	-	-	+	+' (IPM, MEM, CIP)	-	-	-	exoS
P23	Pus	Pat11	VS	ST235	E21	O:11	IPM, MEM, CAZ, FEP, TCC, PIP, PTZ, ATM, AMK, GEN, TOB, CIP, LVX	≥16	8	-	-	-	+' (IPM, MEM, CIP)	-	GES-1	In51, In845	exoU
P24	TA	Pat12	ICU	ST3385	E7	O:11	IPM, MEM, CAZ, FEP, TCC, PIP, PTZ, ATM, AMK, GEN, TOB, CIP, LVX	≥16	8	+	-	-	ng	+	SHV-2a	In51	exoU
P25	Blood	Pat13	ICU	ST235	E14	O:11	IPM, MEM, CAZ, FEP, TCC, PIP, PTZ, ATM, AMK, GEN, TOB, CIP, LVX	≥16	≥16	-	-	+	+' (CIP)	-	GES-5	In51, In717	exoU
P26	Pus	Pat14	VS	ST3386	E6	O:5	IPM, MEM, CAZ, FEP, TCC, PIP, PTZ, ATM, CIP, LVX	≥16	≥16	-	-	+	+' (IPM, MEM, CIP)	-	-	-	exoS
P28	TA	Pat15	ICU	ST235	E17	O:11	IPM, MEM, CAZ, FEP, TCC, PIP, PTZ, ATM, AMK, GEN, TOB, CIP, LVX	≥16	≥16	-	-	+	+' (CIP)	-	GES-5	In51, In717	exoU
P29	Catheter	Pat16	ICU	ST235	E19	O:11	IPM, MEM, CAZ, FEP, TCC, PIP, PTZ, ATM, AMK, GEN, TOB, CIP, LVX	≥16	≥16	-	-	+	+' (CIP)	-	GES-5	In51, In717	exoU
P30	TA	Pat17	ICU	ST235	E23	O:11	IPM, MEM, CAZ, FEP, TCC, PIP, PTZ, ATM, AMK, GEN, TOB, CIP, LVX	≥16	≥16	-	-	+	+' (CIP)	-	GES-5	In51, In717	exoU
P31	TA	Pat17	ICU	ST235	E23	O:11	IPM, MEM, CAZ, FEP, TCC, PIP, PTZ, ATM, AMK, GEN, TOB, CIP, LVX	≥16	≥16	-	-	+	+' (CIP)	-	GES-5	In51, In717	exoU
P32	Pus	Pat14	VS	ST3386	E6	PA	IPM, MEM, CAZ, FEP, TCC, PIP, PTZ, ATM, GEN, CIP, LVX	≥16	≥16	-	-	+	ng	-	-	-	exoS
P34	TA	Pat18	ICU	ST235	E24	O:11	IPM, MEM, CAZ, FEP, TCC, PIP, PTZ, ATM, AMK, GEN, TOB, CIP, LVX	≥16	≥16	-	-	+	+' (CIP)	-	GES-5	In51, In717	exoU
P36	TA	Pat19	CTS	ST274	E9	Agg-	IPM, MEM, ATM	≥16	4	-	-	+	+' (IPM, MEM, CIP)	-	-	-	exoS
P37	TA	Pat20	ICU	ST235	E17	O:11	IPM, MEM, CAZ, FEP, TCC, PIP, PTZ, ATM, AMK, GEN, TOB, CIP, LVX	≥16	≥16	-	-	-	+' (IPM, MEM, CIP)	-	GES-5	In51, In717	exoU
P38	Catheter	Pat21	ICU	ST235	E16	O:11	IPM, MEM, CAZ, FEP, TCC, PIP, PTZ, ATM, AMK, GEN, TOB, CIP, LVX	≥16	≥16	-	-	+	+' (CIP)	-	GES-5	In51, In717	exoU
P40	BAL	Pat18	ICU	ST235	E24	O:11	IPM, MEM, CAZ, FEP, TCC, PIP, PTZ, ATM, AMK, GEN, TOB, CIP, LVX	≥16	≥16	-	-	+	+' (CIP)	-	GES-5	In51, In717	exoU
P42	TA	Pat22	ICU	ST235	E23	O:11	IPM, MEM, CAZ, FEP, TCC, PIP, PTZ, ATM, AMK, GEN, TOB, CIP, LVX	≥16	≥16	-	-	+	+' (CIP)	-	GES-5	In51, In717	exoU
P43	Pus	Pat22	ICU	ST235	E23	O:11	IPM, MEM, CAZ, FEP, TCC, PIP, PTZ, ATM, AMK, GEN, TOB, CIP, LVX	≥16	≥16	-	-	+	+' (CIP)	-	GES-5	In51, In717	exoU
P44	TA	Pat23	ICU	ST1967	E12	O:11	IPM, MEM, TCC, ATM	≥16	4	-	-	+	-	-	-	-	exoS
P45	Blood	Pat24	ICU	ST1076	E1	O:11	IPM, MEM, TCC, PIP, ATM	≥16	≥16	-	-	+	+' (MEM)	-	-	-	exoU
P48	TA	Pat24	ICU	ST1076	E1	O:11	IPM, MEM, TCC, PIP, ATM	≥16	≥16	-	-	+	+' (MEM, CIP)	-	-	-	exoU
P49	BAL	Pat22	ICU	ST235	E23	O:11	IPM, MEM, CAZ, FEP, TCC, PIP, PTZ, ATM, AMK, GEN, TOB, CIP, LVX	≥16	≥16	-	-	+	+' (CIP)	-	GES-5	In51, In717	exoU
P50	TA	Pat25	ICU	ST235	E23	O:11	IPM, MEM, CAZ, FEP, TCC, PIP, PTZ, ATM, AMK, GEN, TOB, CIP, LVX	≥16	≥16	-	-	+	+' (CIP)	-	GES-5	In51, In717	exoU
P51	Blood	Pat26	ICU	ST235	E14	O:11	IPM, MEM, CAZ, FEP, TCC, PIP, ATM, AMK, GEN, TOB, CIP, LVX	≥16	≥16	-	-	+	+' (CIP)	-	GES-5	In51, In717	exoU
P52	Catheter	Pat27	ICU	ST235	E14	O:11	IPM, MEM, CAZ, FEP, TCC, PIP, PTZ, ATM, AMK, GEN, TOB, CIP, LVX	≥16	≥16	-	-	+	+' (CIP)	-	GES-5	In51, In717	exoU
P53	Blood	Pat25	ICU	ST235	E23	O:11	IPM, MEM, CAZ, FEP, TCC, PIP, PTZ, ATM, AMK, GEN, TOB, CIP, LVX	≥16	≥16	-	-	+	+' (CIP)	-	GES-5	In51, In717	exoU
P54	Blood	Pat5	ICU	ST267	E2	O:16	IPM, MEM, CAZ, FEP, TCC, PIP, PTZ, ATM, GEN, TOB, CIP, LVX	≥16	≥16	-	+	-	+' (MEM, CIP)	-	VIM-2	In2142	exoS
P56	Blood	Pat28	ICU	ST235	E13	O:11	IPM, MEM, CAZ, FEP, TCC, PIP, PTZ, ATM, AMK, GEN, TOB, CIP, LVX	≥16	≥16	-	+	-	+' (MEM, CIP)	-	VIM-2, GES-45	In51, In1183, In4879	exoU
P57	TA	Pat29	ICU	ST235	E23	O:11	IPM, MEM, CAZ, FEP, TCC, PIP, PTZ, ATM, AMK, GEN, TOB, CIP, LVX	≥16	≥16	-	-	+	+' (IPM, MEM, CIP)	-	GES-5	In51, In717	exoU
P60	Urine	Pat29	ICU	ST235	E14	O:11	IPM, MEM, CAZ, FEP, TCC, PIP, PTZ, ATM, AMK, GEN, TOB, CIP, LVX	≥16	≥16	-	-	+	+' (CIP)	-	GES-5	In51, In717	exoU
P61	TA	Pat30	ICU	ST235	E14	O:11	IPM, MEM, CAZ, FEP, TCC, PIP, PTZ, ATM, AMK, GEN, TOB, CIP, LVX	≥16	≥16	-	-	+	+' (CIP)	-	GES-5	In51, In717	exoU
P62	Blood	Pat31	ICU	ST235	E14	O:11	IPM, MEM, CAZ, FEP, TCC, PIP, PTZ, ATM, AMK, GEN, TOB, CIP, LVX	≥16	≥16	-	-	+	+' (CIP)	-	GES-5	In51, In717	exoU
P63	Blood	Pat32	ICU	ST235	E14	O:11	IPM, MEM, CAZ, FEP, TCC, PIP, PTZ, ATM, AMK, GEN, TOB, CIP, LVX	≥16	≥16	-	-	+	+' (CIP)	-	GES-5	In51, In717	exoU
P64	BAL	Pat30	ICU	ST235	E14	O:11	IPM, MEM, CAZ, FEP, TCC, PIP, PTZ, ATM, AMK, GEN, TOB, CIP, LVX	≥16	≥16	-	-	+	+' (CIP)	-	GES-5	In51, In717	exoU
P65	Urethral sample	Pat33	OS	ST235	E23	O:11	IPM, MEM, CAZ, TCC, PIP, ATM, AMK, GEN, TOB, CIP, LVX	≥16	≥16	-	-	+	+' (CIP)	-	GES-5	In51, In717	exoU
P66	Blood	Pat34	ICU	ST664	E8	O:5	IPM, MEM, FEP, TCC, PIP, ATM, AMK, GEN, TOB, CIP, LVX	≥16	≥16	-	-	+	-	-	-	In2115	exoS
P67	TA	Pat35	ICU	ST235	E23	O:11	IPM, MEM, CAZ, FEP, TCC, PIP, PTZ, ATM, AMK, GEN, TOB, CIP, LVX	≥16	≥16	-	-	+	+' (IPM, CIP)	-	GES-5	In51, In717	exoU
P68	Pus	Pat36	VS	ST270	E3	O:16	IPM, MEM, TCC, PIP, ATM, CIP, LVX	≥16	≥16	-	-	+	+' (MER, CIP)	-	-	-	exoS
P69	TA	Pat35	ICU	ST235	E23	O:11	IPM, MEM, CAZ, FEP, TCC, PIP, PTZ, ATM, AMK, GEN, TOB, CIP, LVX	≥16	≥16	-	-	+	+' (CIP)	-	GES-5	In51, In717	exoU
P70	TA	Pat37	ICU	ST244	E18	O:2	IPM, TCC, ATM	≥16	2	-	-	+	-	-	-	-	exoS
P71	Sputum	Pat38	CTS	ST3762	E4	O:11	IPM, TCC, ATM	≥16	2	-	-	+	-	-	-	-	exoS
P72	TA	Pat39	ICU	ST235	E14	O:11	IPM, MEM, CAZ, FEP, TCC, PIP, PTZ, ATM, AMK, GEN, TOB, CIP, LVX	≥16	≥16	-	-	-	+' (CIP)	-	GES-5	In51, In717	exoU
P73	Urine	Pat40	Urology	ST235	E17	O:11	IPM, MEM, CAZ, FEP, TCC, PIP, ATM, GEN, TOB, CIP, LVX	≥16	4	+	-	-	+' (IPM, MEM, CIP)	-	GES-29	In51b, In2122	exoU
P74	BAL	Pat41	Bacteriology	ST3385	E7	O:11	IPM, MEM, CAZ, FEP, TCC, PIP, PTZ, ATM, AMK, GEN, TOB, CIP, LVX	≥16	4	+	-	-	+' (IPM, MEM, CIP)	-	SHV-2a	In51	exoU
P75	TA	Pat42	ICU	ST3385	E5	O:11	IPM, MEM, CAZ, FEP, TCC, PIP, PTZ, ATM, AMK, GEN, TOB, CIP, LVX	≥16	≥16	-	-	-	+' (IPM, MEM, CIP)	-	-	In51	exoU
P569	TA	Pat43	ICU	ST235	E15	O:11	IPM, MEM, CAZ, FEP, TCC, PIP, PTZ, ATM, AMK, GEN, TOB, CIP, LVX	≥16	≥16	-	-	-	+' (CIP)	-	GES-5	In51, In717	exoU
Abbreviation: ICU: Intensive care unit, CTS: Cardiothoracic surgery, BAL: Broncho-alveolar lavage, TA tracheal aspirate, OS orthopedic surgery, VS vascular surgery; IPM: imipenem, MEM: meropenem, CAZ: ceftazidime, FEP: cefepime, TCC: Ticarcillin-clavulanic acid, PIP: piperacillin, PTZ: piperacillin-tazobactam, ATM: aztreonam, AMK: amikacin, GEN: gentamicin, TOB: tobramycin, CIP: ciprofloxacin, LV…
